# Supplementary material for: Evasion of serum antibodies and complement by Salmonella Typhi and Paratyphi A
Source: PLoS Pathog. 2025 May 2;21(5):e1012917. doi: 10.1371/journal.ppat.1012917 (PMC12068720; doi:10.1371/journal.ppat.1012917)
Supplement: S1 Data — (XLSX) [file ppat.1012917.s004.xlsx]

## Sheet: Fig 1A
STm	STm ΔwzzB	STm ΔfepE	STm ΔwzzB ΔfepE	STy	STy ΔwzzB	STy ΔvexA	STy ΔwzzB ΔvexA	SPa	SPa ΔwzzB	SPa ΔfepE	SPa ΔwzzB ΔfepE
0.356696	-1.48149	-0.0547388	-7.83251	0.0258073	-3.63111	-2.64207	-7.59106	0.211807	0.213163	-6.53961	-7.90309
1.34933	-1.7184	-0.0688813	-6.77208	-0.117386	-2.89801	-3.12807	-7.6721	0	0.0567928	-7.72428	-7.92942
1.04576	-1.8815	0.160064	-6.57858	0.139662	-2.97327	-2.82665	-7.47712	0	0.0485124	-7.36173	-7.92428
		0.171496				-3.25181				-6.95988

## Sheet: Fig 1B
STm	STm ∆wzzB	STm ∆fepE	STm ∆wzzB ∆fepE	STy	STy ∆wzzB	STy ∆vexA	STy ∆wzzB ∆vexA	SPa	SPa ∆wzzB	SPa ∆fepE	SPa ∆wzzB ∆fepE
77.3	78	95.1	95.7	34.5	50.3	92.9	98.1	12.5	4.25	96.4	93
79.5	85.4	94.8	96.6	36.8	62.2	95.1	98.4	10.9	3.86	91	93.4
81	85.8	94.8	94.6	27.1	30.9	87.45	98.4	11.3	4.04	96.1	98

## Sheet: Fig 1C
STm	STm ∆wzzB	STm ∆fepE	STm ∆wzzB ∆fepE	STy	STy ∆wzzB	STy ∆vexA	STy ∆wzzB ∆vexA	SPa	SPa ∆wzzB	SPa ∆fepE	SPa ∆wzzB ∆fepE
19108	5552	41670	58095	4798	14600	20427	65118	3313	1621	67924	62274
19203	6701	42086	55420	5136	28314	21198	57521	2753	1561	56671	43356
18368	6166	53132	52477	2520	8730	6571	58820	1863	1314	57521	51192

## Sheet: Fig 1D
Unstained STm	STm	STm ∆wzzB	STm ∆fepE	STm ∆wzzB ∆fepE	Unstained STy	STy	STy ∆wzzB	STy ∆vexA	STy ∆wzzB ∆vexA	Unstained SPa	SPa	SPa ∆wzzB	SPa ∆fepE	SPa ∆wzzB ∆fepE
25.9	348	228	253	227	86.1	170	229	400	407	94.5	290	166	717	564
24.9	237	288	172	114	91.5	163	283	319	260	75.2	190	127	996	190
29.3	299	248	217	90.3	76.1	139	153	294	212	71.2	204	142	1815	369

## Sheet: Fig 1E
Unstained STm	STm	STm ∆wzzB	STm ∆fepE	STm ∆wzzB ∆fepE	Unstained STy	STy	STy ∆wzzB	STy ∆vexA	STy ∆wzzB ∆vexA	Unstained SPa	SPa	SPa ∆wzzB	SPa ∆fepE	SPa ∆wzzB ∆fepE
14.3	1876	707	539	153	22.1	294	255	797	214	25.7	153	276	374	215
11.3	1260	449	595	127	20.8	251	269	560	175	23.6	150	374	173	229
14.3	667	735	870	192	21	338	231	631	165	26.7	139	685	206	114
12.3	882	663	758	186	25.7	181	259	599	252	25.7	165	594	220	213
14.3	1117	667	1220	172	25.7	279	201	551	218	26.7	125	479	256	161

## Sheet: Fig 2D
SPa	SPa ∆wzzB ∆fepE	SPa ∆fepE	SPa ∆wzzB::wzzBSTm∆fepE	SPa ∆wzzB::wzzBSTy ∆fepE	SPa ∆wzzB::wzzBSTy (R98C) ∆fepE	SPa ∆wzzB::wzzBSTy (E158K) ∆fepE	SPa ∆wzzB::wzzBSTy (T177M) ∆fepE
-0.191886	-6.8451	-3.81594	-2.46963	-2.42101	-3.81636	-2.7844	-2.33657
-0.544068	-7.4624	-3.6663	-2.52288	-3.01223	-3.58827	-2.94201	-3.04012
0.273001	-7.23045	-4.57899	-3.04347	-2.91285	-3.81636	-3.58503	-3.12494

## Sheet: Fig 3B
SPa	SPa ∆wzzB	SPa ∆wzzB::wzzBSTm
1	0.786	0.514
1	1.178	0.528
1	1.274	0.627
Strain	Area under curve VL Oag	Area under curve lipid A+core	VLOag/lipidA+core	Normalization to wt
TY363 wt SPA #1	23802.4	38637.9	0.616038	1
SPA ∆wzzB #1	19178.6	39627	0.483977	0.785629
SPA ∆wzzB::wzzB-STM #1	13564	42802.1	0.316901	0.514417
TY363 wt SPA #2	20759	41021.9	0.506047	1
SPA ∆wzzB #2	24776.3	41561.5	0.596135	1.17802
SPA ∆wzzB::wzzB-STM #2	11278.2	42238.6	0.267013	0.527644
TY363 wt SPA #3	33878.7	43775.5	0.773919	1
SPA ∆wzzB #3	40368.6	40937.5	0.986102	1.27417
SPA ∆wzzB::wzzB-STM #3	19978	41150.2	0.48549	0.627314

## Sheet: Fig 3D
STm	STm ∆wzzB::wzzBSPa	STm ∆fepE	STm ∆wzzB::wzzBSPa ∆fepE	SPa	SPa ∆wzzB::wzzBSTm	SPa ∆fepE	SPa ∆wzzB::wzzBSTm ∆fepE
77.3	85.9	95.1	90	12.5	5.33	96.4	71.8
79.5	86.1	94.8	95.7	10.9	4.72	91	96.2
81	90.2	94.8	94.3	11.3	4.63	96.1	91.4

## Sheet: Fig 3E
STm	STm ∆wzzB::wzzBSPa	STm ∆fepE	STm ∆wzzB::wzzBSPa ∆fepE	SPa	SPa ∆wzzB::wzzBSTm	SPa ∆fepE	SPa ∆wzzB::wzzBSTm ∆fepE
348	459	253	272	290	158	717	230
237	293	172	191	190	130	996	216
299	466	217	243	204	160	1815	170
				316	144
				336	173
				333	142
				365	159

## Sheet: Fig 3F
STm	STm ∆wzzB::wzzBSPa	STm ∆fepE	STm ∆wzzB::wzzBSPa ∆fepE	SPa	SPa ∆wzzB::wzzBSTm	SPa ∆fepE	SPa ∆wzzB::wzzBSTm ∆fepE
1876	791	539	919	153	736	374	528
1260	928	595	748	150	672	173	631
667	1024	870	1050	139	540	206	655
882	886	758	791	165	357	220	510
1117	841	1220	874	125	279	256	532

[truncated: 23 more sheets: Fig 4A, Fig 4B, Fig 4C, Fig 4D, Fig 4F, Fig 5A, Fig 5B, Fig 6A, Fig 6B, Fig 6C, Fig 6D, Fig 6E, Fig 6F, Fig 6G, Fig 6H, Fig 6I, Fig 6J, Fig 7B, Fig 7C, Fig 7D …]
